# Supplementary material for: The Rising Global Cesarean Section Rates and Their Impact on Maternal and Child Health: A Scoping Review
Source: J Clin Med. 2025 Nov 15;14(22):8102. doi: 10.3390/jcm14228102 (PMC12653877; doi:10.3390/jcm14228102)
Supplement: Supplementary file 1 [file jcm-14-08102-s001.zip]

Archive with 1 entries (1 files):
- jcm-3968380-supplementary.pdf
